# Supplementary material for: Underwater recordings of the whistles of bottlenose dolphins in Fremantle Inner Harbour, Western Australia
Source: Sci Data. 2017 Sep 12;4:170126. doi: 10.1038/sdata.2017.126 (PMC5827105; doi:10.1038/sdata.2017.126)
Supplement: Supplementary file 1 [file sdata2017126-isa1.zip]

Archive with 3 entries (3 files):
- i_Investigation.txt
- s_study_Marley.txt
- a_assay_Marley.txt
