# Supplementary material for: Underwater recordings of the whistles of bottlenose dolphins in Fremantle Inner Harbour, Western Australia
Source: Sci Data. 2017 Sep 12;4:170126. doi: 10.1038/sdata.2017.126 (PMC5827105; doi:10.1038/sdata.2017.126)
Supplement: Supplementary file 1 [file sdata2017126-isa1.zip › i_Investigation.txt]

# Investigation File generated for Scientific Data with Investigation File Authoring Tool version 0.1.0 on 08/08/2017 - This metadata file is CC0
ONTOLOGY SOURCE REFERENCE
Term Source Name	NCBITAXON	GAZ	ENVO	UO	OBI	MP	ERO
Term Source File	http://data.bioontology.org/ontologies/NCBITAXON	http://data.bioontology.org/ontologies/GAZ	http://data.bioontology.org/ontologies/ENVO	http://data.bioontology.org/ontologies/UO	http://data.bioontology.org/ontologies/OBI	http://data.bioontology.org/ontologies/MP	http://data.bioontology.org/ontologies/ERO
Term Source Version	2016AB	$Revision: 1.512 $		unknown	2014-08-18	releases/2014-12-12	2013-08-02
Term Source Description	National Center for Biotechnology Information (NCBI) Organismal Classification	Gazetteer	Environment Ontology	Units of Measurement Ontology	Ontology for Biomedical Investigations	Mammalian Phenotype Ontology	Eagle-I Research Resource Ontology
INVESTIGATION
Investigation Identifier
Investigation Title
Investigation Description
Investigation Submission Date
Investigation Public Release Date
INVESTIGATION PUBLICATIONS
Investigation PubMed ID
Investigation Publication DOI
Investigation Publication Author List
Investigation Publication Title
Investigation Publication Status
Investigation Publication Status Term Accession Number
Investigation Publication Status Term Source REF
INVESTIGATION CONTACTS
Investigation Person Last Name
Investigation Person Mid Initials
Investigation Person First Name
Investigation Person Address
Investigation Person Phone
Investigation Person Fax
Investigation Person Email
Investigation Person Affiliation
Investigation Person Roles
Investigation Person Roles Term Accession Number
Investigation Person Roles Term Source REF
STUDY
Study Identifier	10.1038/sdata.2017.126
Study Title	Underwater recordings of the whistles of bottlenose dolphins in Fremantle Inner Harbour, Western Australia
Study Submission Date	06/03/2017
Study Public Release Date	12/09/2017
Study Description	http://www.nature.com/articles/sdata2017126#abstract
Study File Name	s_study_Marley.txt
Comment[Subject Keywords]	//;//;//
Comment[Manuscript Licence]	CC BY-4.0
Comment[Experimental Metadata Licence]	CC0
Comment[Supplementary Information File Name]	
Comment[Supplementary Information File Type]	x-zip-compressed
Comment[Supplementary Information File URL]	http://www.nature.com/articles/sdata2017126#supplementary-information
Comment[Data Repository]	figshare
Comment[Data Record Accession]	doi:10.6084/m9.figshare.5011637
Comment[Data Record URI]	https://doi.org/10.6084/m9.figshare.5011637
STUDY DESIGN DESCRIPTORS
Study Design Type	observation design
Study Design Type Term Accession Number	OBI:0300311
Study Design Type Term Source REF	OBI
STUDY PUBLICATIONS
Study PubMed ID
Study Publication DOI
Study Publication Author List
Study Publication Title
Study Publication Status
Study Publication Status Term Accession Number
Study Publication Status Term Source REF
STUDY FACTORS
Study Factor Name
Study Factor Type
Study Factor Type Term Accession Number
Study Factor Type Term Source REF
STUDY ASSAYS
Study Assay Measurement Type	vocalization behavior
Study Assay Measurement Type Term Accession Number	GO:0071625
Study Assay Measurement Type Term Source REF	MP
Study Assay Technology Type	data acquisition system
Study Assay Technology Type Term Accession Number	ERO:0000948
Study Assay Technology Type Term Source REF	ERO
Study Assay Technology Platform	""
Study Assay File Name	a_assay_Marley.txt
STUDY PROTOCOLS
Study Protocol Name	Acoustic logger deployment	Digitised recordings
Study Protocol Type	protocol	information acquisition
Study Protocol Type Term Accession Number	OBI:0000272	OBI:0600013
Study Protocol Type Term Source REF	OBI	OBI
Study Protocol Description		
Study Protocol URI	""	""
Study Protocol Version		
Study Protocol Parameters Name	""	""
Study Protocol Parameters Name Term Accession Number	""	""
Study Protocol Parameters Name Term Source REF	""	""
Study Protocol Components Name	""	""
Study Protocol Components Type	""	""
Study Protocol Components Type Term Accession Number	""	""
Study Protocol Components Type Term Source REF	""	""
STUDY CONTACTS
Study Person Last Name	Marley	Erbe	Kent
Study Person First Name	Sarah A.	Christine	Chandra P. Salgado
Study Person Mid Initials			
Study Person Email	sarah.marley86@gmail.com	""	""
Study Person Phone			
Study Person Fax			
Study Person Address			
Study Person Affiliation	Centre for Marine Science and Technology, Curtin University, Perth, Western Australia, Australia	Centre for Marine Science and Technology, Curtin University, Perth, Western Australia, Australia	Centre for Marine Science and Technology, Curtin University, Perth, Western Australia, Australia
Study Person Roles			
Study Person Roles Term Accession Number			
Study Person Roles Term Source REF			
Comment[Study Person ORCID]	0000-0001-5950-4949	0000-0002-7884-9907	
Comment[Funder]			
Comment[FundRef ID]			
Comment[Funder Term Source REF]			
Comment[Grant Identifier]			
