# Supplementary material for: Underwater recordings of the whistles of bottlenose dolphins in Fremantle Inner Harbour, Western Australia
Source: Sci Data. 2017 Sep 12;4:170126. doi: 10.1038/sdata.2017.126 (PMC5827105; doi:10.1038/sdata.2017.126)
Supplement: Supplementary file 1 [file sdata2017126-isa1.zip › s_study_Marley.txt]

Source Name	Characteristics[organism]	Term Source REF	Term Accession Number	Characteristics[geographical location]	Term Source REF	Term Accession Number	Characteristics[environment type]	Term Source REF	Term Accession Number	Characteristics[latitude]	Unit	Term Source REF	Term Accession Number	Characteristics[longitude]	Unit	Term Source REF	Term Accession Number	Protocol REF	Comment[samping time period]	Sample Name
Centre for Marine Science and Technology	Delphinus	NCBITAXON	NCBITaxon:9727	City of Fremantle	GAZ	GAZ:00003713	harbor	ENVO	ENVO:00000463	-32.042	degree	UO	UO:0000185	115.7528	degree	UO	UO:0000185	Acoustic logger deployment	2015-04-30/2015-06-16	recordings
