# Supplementary material for: Underwater recordings of the whistles of bottlenose dolphins in Fremantle Inner Harbour, Western Australia
Source: Sci Data. 2017 Sep 12;4:170126. doi: 10.1038/sdata.2017.126 (PMC5827105; doi:10.1038/sdata.2017.126)
Supplement: Supplementary file 1 [file sdata2017126-isa1.zip › a_assay_Marley.txt]

Sample Name	Protocol REF	Assay Name	Raw Data File	Comment[Data Repository]	Comment[Data Record Accession]	Comment[Data Record URI]
recordings	Digitised recordings	Wh_0001	Wh_0001.wav	figshare	doi:10.6084/m9.figshare.5011637	https://doi.org/10.6084/m9.figshare.5011637
recordings	Digitised recordings	Wh_0002	Wh_0002.wav	figshare	doi:10.6084/m9.figshare.5011637	https://doi.org/10.6084/m9.figshare.5011637
recordings	Digitised recordings	Wh_0003	Wh_0003.wav	figshare	doi:10.6084/m9.figshare.5011637	https://doi.org/10.6084/m9.figshare.5011637
recordings	Digitised recordings	Wh_0004	Wh_0004.wav	figshare	doi:10.6084/m9.figshare.5011637	https://doi.org/10.6084/m9.figshare.5011637
recordings	Digitised recordings	Wh_0005	Wh_0005.wav	figshare	doi:10.6084/m9.figshare.5011637	https://doi.org/10.6084/m9.figshare.5011637
recordings	Digitised recordings	Wh_0006	Wh_0006.wav	figshare	doi:10.6084/m9.figshare.5011637	https://doi.org/10.6084/m9.figshare.5011637
recordings	Digitised recordings	Wh_0007	Wh_0007.wav	figshare	doi:10.6084/m9.figshare.5011637	https://doi.org/10.6084/m9.figshare.5011637
recordings	Digitised recordings	Wh_0008	Wh_0008.wav	figshare	doi:10.6084/m9.figshare.5011637	https://doi.org/10.6084/m9.figshare.5011637
recordings	Digitised recordings	Wh_0009	Wh_0009.wav	figshare	doi:10.6084/m9.figshare.5011637	https://doi.org/10.6084/m9.figshare.5011637
recordings	Digitised recordings	Wh_0010	Wh_0010.wav	figshare	doi:10.6084/m9.figshare.5011637	https://doi.org/10.6084/m9.figshare.5011637
recordings	Digitised recordings	Wh_0011	Wh_0011.wav	figshare	doi:10.6084/m9.figshare.5011637	https://doi.org/10.6084/m9.figshare.5011637
recordings	Digitised recordings	Wh_0012	Wh_0012.wav	figshare	doi:10.6084/m9.figshare.5011637	https://doi.org/10.6084/m9.figshare.5011637
recordings	Digitised recordings	Wh_0013	Wh_0013.wav	figshare	doi:10.6084/m9.figshare.5011637	https://doi.org/10.6084/m9.figshare.5011637
recordings	Digitised recordings	Wh_0014	Wh_0014.wav	figshare	doi:10.6084/m9.figshare.5011637	https://doi.org/10.6084/m9.figshare.5011637
recordings	Digitised recordings	Wh_0015	Wh_0015.wav	figshare	doi:10.6084/m9.figshare.5011637	https://doi.org/10.6084/m9.figshare.5011637
recordings	Digitised recordings	Wh_0016	Wh_0016.wav	figshare	doi:10.6084/m9.figshare.5011637	https://doi.org/10.6084/m9.figshare.5011637
recordings	Digitised recordings	Wh_0017	Wh_0017.wav	figshare	doi:10.6084/m9.figshare.5011637	https://doi.org/10.6084/m9.figshare.5011637
recordings	Digitised recordings	Wh_0018	Wh_0018.wav	figshare	doi:10.6084/m9.figshare.5011637	https://doi.org/10.6084/m9.figshare.5011637
recordings	Digitised recordings	Wh_0019	Wh_0019.wav	figshare	doi:10.6084/m9.figshare.5011637	https://doi.org/10.6084/m9.figshare.5011637
recordings	Digitised recordings	Wh_0020	Wh_0020.wav	figshare	doi:10.6084/m9.figshare.5011637	https://doi.org/10.6084/m9.figshare.5011637
recordings	Digitised recordings	Wh_0021	Wh_0021.wav	figshare	doi:10.6084/m9.figshare.5011637	https://doi.org/10.6084/m9.figshare.5011637
recordings	Digitised recordings	Wh_0022	Wh_0022.wav	figshare	doi:10.6084/m9.figshare.5011637	https://doi.org/10.6084/m9.figshare.5011637
recordings	Digitised recordings	Wh_0023	Wh_0023.wav	figshare	doi:10.6084/m9.figshare.5011637	https://doi.org/10.6084/m9.figshare.5011637
recordings	Digitised recordings	Wh_0024	Wh_0024.wav	figshare	doi:10.6084/m9.figshare.5011637	https://doi.org/10.6084/m9.figshare.5011637
recordings	Digitised recordings	Wh_0025	Wh_0025.wav	figshare	doi:10.6084/m9.figshare.5011637	https://doi.org/10.6084/m9.figshare.5011637
recordings	Digitised recordings	Wh_0026	Wh_0026.wav	figshare	doi:10.6084/m9.figshare.5011637	https://doi.org/10.6084/m9.figshare.5011637
recordings	Digitised recordings	Wh_0027	Wh_0027.wav	figshare	doi:10.6084/m9.figshare.5011637	https://doi.org/10.6084/m9.figshare.5011637
recordings	Digitised recordings	Wh_0028	Wh_0028.wav	figshare	doi:10.6084/m9.figshare.5011637	https://doi.org/10.6084/m9.figshare.5011637
recordings	Digitised recordings	Wh_0029	Wh_0029.wav	figshare	doi:10.6084/m9.figshare.5011637	https://doi.org/10.6084/m9.figshare.5011637
recordings	Digitised recordings	Wh_0030	Wh_0030.wav	figshare	doi:10.6084/m9.figshare.5011637	https://doi.org/10.6084/m9.figshare.5011637
recordings	Digitised recordings	Wh_0031	Wh_0031.wav	figshare	doi:10.6084/m9.figshare.5011637	https://doi.org/10.6084/m9.figshare.5011637
recordings	Digitised recordings	Wh_0032	Wh_0032.wav	figshare	doi:10.6084/m9.figshare.5011637	https://doi.org/10.6084/m9.figshare.5011637
recordings	Digitised recordings	Wh_0033	Wh_0033.wav	figshare	doi:10.6084/m9.figshare.5011637	https://doi.org/10.6084/m9.figshare.5011637
recordings	Digitised recordings	Wh_0034	Wh_0034.wav	figshare	doi:10.6084/m9.figshare.5011637	https://doi.org/10.6084/m9.figshare.5011637
recordings	Digitised recordings	Wh_0035	Wh_0035.wav	figshare	doi:10.6084/m9.figshare.5011637	https://doi.org/10.6084/m9.figshare.5011637
recordings	Digitised recordings	Wh_0036	Wh_0036.wav	figshare	doi:10.6084/m9.figshare.5011637	https://doi.org/10.6084/m9.figshare.5011637
recordings	Digitised recordings	Wh_0037	Wh_0037.wav	figshare	doi:10.6084/m9.figshare.5011637	https://doi.org/10.6084/m9.figshare.5011637
recordings	Digitised recordings	Wh_0038	Wh_0038.wav	figshare	doi:10.6084/m9.figshare.5011637	https://doi.org/10.6084/m9.figshare.5011637
recordings	Digitised recordings	Wh_0039	Wh_0039.wav	figshare	doi:10.6084/m9.figshare.5011637	https://doi.org/10.6084/m9.figshare.5011637
recordings	Digitised recordings	Wh_0040	Wh_0040.wav	figshare	doi:10.6084/m9.figshare.5011637	https://doi.org/10.6084/m9.figshare.5011637
recordings	Digitised recordings	Wh_0041	Wh_0041.wav	figshare	doi:10.6084/m9.figshare.5011637	https://doi.org/10.6084/m9.figshare.5011637
recordings	Digitised recordings	Wh_0042	Wh_0042.wav	figshare	doi:10.6084/m9.figshare.5011637	https://doi.org/10.6084/m9.figshare.5011637
recordings	Digitised recordings	Wh_0043	Wh_0043.wav	figshare	doi:10.6084/m9.figshare.5011637	https://doi.org/10.6084/m9.figshare.5011637
recordings	Digitised recordings	Wh_0044	Wh_0044.wav	figshare	doi:10.6084/m9.figshare.5011637	https://doi.org/10.6084/m9.figshare.5011637
recordings	Digitised recordings	Wh_0045	Wh_0045.wav	figshare	doi:10.6084/m9.figshare.5011637	https://doi.org/10.6084/m9.figshare.5011637
recordings	Digitised recordings	Wh_0046	Wh_0046.wav	figshare	doi:10.6084/m9.figshare.5011637	https://doi.org/10.6084/m9.figshare.5011637
recordings	Digitised recordings	Wh_0047	Wh_0047.wav	figshare	doi:10.6084/m9.figshare.5011637	https://doi.org/10.6084/m9.figshare.5011637
recordings	Digitised recordings	Wh_0048	Wh_0048.wav	figshare	doi:10.6084/m9.figshare.5011637	https://doi.org/10.6084/m9.figshare.5011637
recordings	Digitised recordings	Wh_0049	Wh_0049.wav	figshare	doi:10.6084/m9.figshare.5011637	https://doi.org/10.6084/m9.figshare.5011637
recordings	Digitised recordings	Wh_0050	Wh_0050.wav	figshare	doi:10.6084/m9.figshare.5011637	https://doi.org/10.6084/m9.figshare.5011637
recordings	Digitised recordings	Wh_0051	Wh_0051.wav	figshare	doi:10.6084/m9.figshare.5011637	https://doi.org/10.6084/m9.figshare.5011637
recordings	Digitised recordings	Wh_0052	Wh_0052.wav	figshare	doi:10.6084/m9.figshare.5011637	https://doi.org/10.6084/m9.figshare.5011637
recordings	Digitised recordings	Wh_0053	Wh_0053.wav	figshare	doi:10.6084/m9.figshare.5011637	https://doi.org/10.6084/m9.figshare.5011637
recordings	Digitised recordings	Wh_0054	Wh_0054.wav	figshare	doi:10.6084/m9.figshare.5011637	https://doi.org/10.6084/m9.figshare.5011637
recordings	Digitised recordings	Wh_0055	Wh_0055.wav	figshare	doi:10.6084/m9.figshare.5011637	https://doi.org/10.6084/m9.figshare.5011637
recordings	Digitised recordings	Wh_0056	Wh_0056.wav	figshare	doi:10.6084/m9.figshare.5011637	https://doi.org/10.6084/m9.figshare.5011637
recordings	Digitised recordings	Wh_0057	Wh_0057.wav	figshare	doi:10.6084/m9.figshare.5011637	https://doi.org/10.6084/m9.figshare.5011637
recordings	Digitised recordings	Wh_0058	Wh_0058.wav	figshare	doi:10.6084/m9.figshare.5011637	https://doi.org/10.6084/m9.figshare.5011637
recordings	Digitised recordings	Wh_0059	Wh_0059.wav	figshare	doi:10.6084/m9.figshare.5011637	https://doi.org/10.6084/m9.figshare.5011637
recordings	Digitised recordings	Wh_0060	Wh_0060.wav	figshare	doi:10.6084/m9.figshare.5011637	https://doi.org/10.6084/m9.figshare.5011637
recordings	Digitised recordings	Wh_0061	Wh_0061.wav	figshare	doi:10.6084/m9.figshare.5011637	https://doi.org/10.6084/m9.figshare.5011637
recordings	Digitised recordings	Wh_0062	Wh_0062.wav	figshare	doi:10.6084/m9.figshare.5011637	https://doi.org/10.6084/m9.figshare.5011637
recordings	Digitised recordings	Wh_0063	Wh_0063.wav	figshare	doi:10.6084/m9.figshare.5011637	https://doi.org/10.6084/m9.figshare.5011637
recordings	Digitised recordings	Wh_0064	Wh_0064.wav	figshare	doi:10.6084/m9.figshare.5011637	https://doi.org/10.6084/m9.figshare.5011637
recordings	Digitised recordings	Wh_0065	Wh_0065.wav	figshare	doi:10.6084/m9.figshare.5011637	https://doi.org/10.6084/m9.figshare.5011637
recordings	Digitised recordings	Wh_0066	Wh_0066.wav	figshare	doi:10.6084/m9.figshare.5011637	https://doi.org/10.6084/m9.figshare.5011637
recordings	Digitised recordings	Wh_0067	Wh_0067.wav	figshare	doi:10.6084/m9.figshare.5011637	https://doi.org/10.6084/m9.figshare.5011637
recordings	Digitised recordings	Wh_0068	Wh_0068.wav	figshare	doi:10.6084/m9.figshare.5011637	https://doi.org/10.6084/m9.figshare.5011637
recordings	Digitised recordings	Wh_0069	Wh_0069.wav	figshare	doi:10.6084/m9.figshare.5011637	https://doi.org/10.6084/m9.figshare.5011637
recordings	Digitised recordings	Wh_0070	Wh_0070.wav	figshare	doi:10.6084/m9.figshare.5011637	https://doi.org/10.6084/m9.figshare.5011637
recordings	Digitised recordings	Wh_0071	Wh_0071.wav	figshare	doi:10.6084/m9.figshare.5011637	https://doi.org/10.6084/m9.figshare.5011637
recordings	Digitised recordings	Wh_0072	Wh_0072.wav	figshare	doi:10.6084/m9.figshare.5011637	https://doi.org/10.6084/m9.figshare.5011637
recordings	Digitised recordings	Wh_0073	Wh_0073.wav	figshare	doi:10.6084/m9.figshare.5011637	https://doi.org/10.6084/m9.figshare.5011637
recordings	Digitised recordings	Wh_0074	Wh_0074.wav	figshare	doi:10.6084/m9.figshare.5011637	https://doi.org/10.6084/m9.figshare.5011637
recordings	Digitised recordings	Wh_0075	Wh_0075.wav	figshare	doi:10.6084/m9.figshare.5011637	https://doi.org/10.6084/m9.figshare.5011637
recordings	Digitised recordings	Wh_0076	Wh_0076.wav	figshare	doi:10.6084/m9.figshare.5011637	https://doi.org/10.6084/m9.figshare.5011637
recordings	Digitised recordings	Wh_0077	Wh_0077.wav	figshare	doi:10.6084/m9.figshare.5011637	https://doi.org/10.6084/m9.figshare.5011637
recordings	Digitised recordings	Wh_0078	Wh_0078.wav	figshare	doi:10.6084/m9.figshare.5011637	https://doi.org/10.6084/m9.figshare.5011637
recordings	Digitised recordings	Wh_0079	Wh_0079.wav	figshare	doi:10.6084/m9.figshare.5011637	https://doi.org/10.6084/m9.figshare.5011637
recordings	Digitised recordings	Wh_0080	Wh_0080.wav	figshare	doi:10.6084/m9.figshare.5011637	https://doi.org/10.6084/m9.figshare.5011637
recordings	Digitised recordings	Wh_0081	Wh_0081.wav	figshare	doi:10.6084/m9.figshare.5011637	https://doi.org/10.6084/m9.figshare.5011637
recordings	Digitised recordings	Wh_0082	Wh_0082.wav	figshare	doi:10.6084/m9.figshare.5011637	https://doi.org/10.6084/m9.figshare.5011637
recordings	Digitised recordings	Wh_0083	Wh_0083.wav	figshare	doi:10.6084/m9.figshare.5011637	https://doi.org/10.6084/m9.figshare.5011637
recordings	Digitised recordings	Wh_0084	Wh_0084.wav	figshare	doi:10.6084/m9.figshare.5011637	https://doi.org/10.6084/m9.figshare.5011637
recordings	Digitised recordings	Wh_0085	Wh_0085.wav	figshare	doi:10.6084/m9.figshare.5011637	https://doi.org/10.6084/m9.figshare.5011637
recordings	Digitised recordings	Wh_0086	Wh_0086.wav	figshare	doi:10.6084/m9.figshare.5011637	https://doi.org/10.6084/m9.figshare.5011637
recordings	Digitised recordings	Wh_0087	Wh_0087.wav	figshare	doi:10.6084/m9.figshare.5011637	https://doi.org/10.6084/m9.figshare.5011637
recordings	Digitised recordings	Wh_0088	Wh_0088.wav	figshare	doi:10.6084/m9.figshare.5011637	https://doi.org/10.6084/m9.figshare.5011637
recordings	Digitised recordings	Wh_0089	Wh_0089.wav	figshare	doi:10.6084/m9.figshare.5011637	https://doi.org/10.6084/m9.figshare.5011637
recordings	Digitised recordings	Wh_0090	Wh_0090.wav	figshare	doi:10.6084/m9.figshare.5011637	https://doi.org/10.6084/m9.figshare.5011637
recordings	Digitised recordings	Wh_0091	Wh_0091.wav	figshare	doi:10.6084/m9.figshare.5011637	https://doi.org/10.6084/m9.figshare.5011637
recordings	Digitised recordings	Wh_0092	Wh_0092.wav	figshare	doi:10.6084/m9.figshare.5011637	https://doi.org/10.6084/m9.figshare.5011637
recordings	Digitised recordings	Wh_0093	Wh_0093.wav	figshare	doi:10.6084/m9.figshare.5011637	https://doi.org/10.6084/m9.figshare.5011637
recordings	Digitised recordings	Wh_0094	Wh_0094.wav	figshare	doi:10.6084/m9.figshare.5011637	https://doi.org/10.6084/m9.figshare.5011637
recordings	Digitised recordings	Wh_0095	Wh_0095.wav	figshare	doi:10.6084/m9.figshare.5011637	https://doi.org/10.6084/m9.figshare.5011637
recordings	Digitised recordings	Wh_0096	Wh_0096.wav	figshare	doi:10.6084/m9.figshare.5011637	https://doi.org/10.6084/m9.figshare.5011637
recordings	Digitised recordings	Wh_0097	Wh_0097.wav	figshare	doi:10.6084/m9.figshare.5011637	https://doi.org/10.6084/m9.figshare.5011637
recordings	Digitised recordings	Wh_0098	Wh_0098.wav	figshare	doi:10.6084/m9.figshare.5011637	https://doi.org/10.6084/m9.figshare.5011637
recordings	Digitised recordings	Wh_0099	Wh_0099.wav	figshare	doi:10.6084/m9.figshare.5011637	https://doi.org/10.6084/m9.figshare.5011637
recordings	Digitised recordings	Wh_0100	Wh_0100.wav	figshare	doi:10.6084/m9.figshare.5011637	https://doi.org/10.6084/m9.figshare.5011637
recordings	Digitised recordings	Wh_0101	Wh_0101.wav	figshare	doi:10.6084/m9.figshare.5011637	https://doi.org/10.6084/m9.figshare.5011637
recordings	Digitised recordings	Wh_0102	Wh_0102.wav	figshare	doi:10.6084/m9.figshare.5011637	https://doi.org/10.6084/m9.figshare.5011637
recordings	Digitised recordings	Wh_0103	Wh_0103.wav	figshare	doi:10.6084/m9.figshare.5011637	https://doi.org/10.6084/m9.figshare.5011637
recordings	Digitised recordings	Wh_0104	Wh_0104.wav	figshare	doi:10.6084/m9.figshare.5011637	https://doi.org/10.6084/m9.figshare.5011637
recordings	Digitised recordings	Wh_0105	Wh_0105.wav	figshare	doi:10.6084/m9.figshare.5011637	https://doi.org/10.6084/m9.figshare.5011637
recordings	Digitised recordings	Wh_0106	Wh_0106.wav	figshare	doi:10.6084/m9.figshare.5011637	https://doi.org/10.6084/m9.figshare.5011637
recordings	Digitised recordings	Wh_0107	Wh_0107.wav	figshare	doi:10.6084/m9.figshare.5011637	https://doi.org/10.6084/m9.figshare.5011637
recordings	Digitised recordings	Wh_0108	Wh_0108.wav	figshare	doi:10.6084/m9.figshare.5011637	https://doi.org/10.6084/m9.figshare.5011637
recordings	Digitised recordings	Wh_0109	Wh_0109.wav	figshare	doi:10.6084/m9.figshare.5011637	https://doi.org/10.6084/m9.figshare.5011637
recordings	Digitised recordings	Wh_0110	Wh_0110.wav	figshare	doi:10.6084/m9.figshare.5011637	https://doi.org/10.6084/m9.figshare.5011637
recordings	Digitised recordings	Wh_0111	Wh_0111.wav	figshare	doi:10.6084/m9.figshare.5011637	https://doi.org/10.6084/m9.figshare.5011637
recordings	Digitised recordings	Wh_0112	Wh_0112.wav	figshare	doi:10.6084/m9.figshare.5011637	https://doi.org/10.6084/m9.figshare.5011637
recordings	Digitised recordings	Wh_0113	Wh_0113.wav	figshare	doi:10.6084/m9.figshare.5011637	https://doi.org/10.6084/m9.figshare.5011637
recordings	Digitised recordings	Wh_0114	Wh_0114.wav	figshare	doi:10.6084/m9.figshare.5011637	https://doi.org/10.6084/m9.figshare.5011637
recordings	Digitised recordings	Wh_0115	Wh_0115.wav	figshare	doi:10.6084/m9.figshare.5011637	https://doi.org/10.6084/m9.figshare.5011637
recordings	Digitised recordings	Wh_0116	Wh_0116.wav	figshare	doi:10.6084/m9.figshare.5011637	https://doi.org/10.6084/m9.figshare.5011637
recordings	Digitised recordings	Wh_0117	Wh_0117.wav	figshare	doi:10.6084/m9.figshare.5011637	https://doi.org/10.6084/m9.figshare.5011637
recordings	Digitised recordings	Wh_0118	Wh_0118.wav	figshare	doi:10.6084/m9.figshare.5011637	https://doi.org/10.6084/m9.figshare.5011637
recordings	Digitised recordings	Wh_0119	Wh_0119.wav	figshare	doi:10.6084/m9.figshare.5011637	https://doi.org/10.6084/m9.figshare.5011637
recordings	Digitised recordings	Wh_0120	Wh_0120.wav	figshare	doi:10.6084/m9.figshare.5011637	https://doi.org/10.6084/m9.figshare.5011637
recordings	Digitised recordings	Wh_0121	Wh_0121.wav	figshare	doi:10.6084/m9.figshare.5011637	https://doi.org/10.6084/m9.figshare.5011637
recordings	Digitised recordings	Wh_0122	Wh_0122.wav	figshare	doi:10.6084/m9.figshare.5011637	https://doi.org/10.6084/m9.figshare.5011637
recordings	Digitised recordings	Wh_0123	Wh_0123.wav	figshare	doi:10.6084/m9.figshare.5011637	https://doi.org/10.6084/m9.figshare.5011637
recordings	Digitised recordings	Wh_0124	Wh_0124.wav	figshare	doi:10.6084/m9.figshare.5011637	https://doi.org/10.6084/m9.figshare.5011637
recordings	Digitised recordings	Wh_0125	Wh_0125.wav	figshare	doi:10.6084/m9.figshare.5011637	https://doi.org/10.6084/m9.figshare.5011637
recordings	Digitised recordings	Wh_0126	Wh_0126.wav	figshare	doi:10.6084/m9.figshare.5011637	https://doi.org/10.6084/m9.figshare.5011637
recordings	Digitised recordings	Wh_0127	Wh_0127.wav	figshare	doi:10.6084/m9.figshare.5011637	https://doi.org/10.6084/m9.figshare.5011637
recordings	Digitised recordings	Wh_0128	Wh_0128.wav	figshare	doi:10.6084/m9.figshare.5011637	https://doi.org/10.6084/m9.figshare.5011637
recordings	Digitised recordings	Wh_0129	Wh_0129.wav	figshare	doi:10.6084/m9.figshare.5011637	https://doi.org/10.6084/m9.figshare.5011637
recordings	Digitised recordings	Wh_0130	Wh_0130.wav	figshare	doi:10.6084/m9.figshare.5011637	https://doi.org/10.6084/m9.figshare.5011637
recordings	Digitised recordings	Wh_0131	Wh_0131.wav	figshare	doi:10.6084/m9.figshare.5011637	https://doi.org/10.6084/m9.figshare.5011637
recordings	Digitised recordings	Wh_0132	Wh_0132.wav	figshare	doi:10.6084/m9.figshare.5011637	https://doi.org/10.6084/m9.figshare.5011637
recordings	Digitised recordings	Wh_0133	Wh_0133.wav	figshare	doi:10.6084/m9.figshare.5011637	https://doi.org/10.6084/m9.figshare.5011637
recordings	Digitised recordings	Wh_0134	Wh_0134.wav	figshare	doi:10.6084/m9.figshare.5011637	https://doi.org/10.6084/m9.figshare.5011637
recordings	Digitised recordings	Wh_0135	Wh_0135.wav	figshare	doi:10.6084/m9.figshare.5011637	https://doi.org/10.6084/m9.figshare.5011637
recordings	Digitised recordings	Wh_0136	Wh_0136.wav	figshare	doi:10.6084/m9.figshare.5011637	https://doi.org/10.6084/m9.figshare.5011637
recordings	Digitised recordings	Wh_0137	Wh_0137.wav	figshare	doi:10.6084/m9.figshare.5011637	https://doi.org/10.6084/m9.figshare.5011637
recordings	Digitised recordings	Wh_0138	Wh_0138.wav	figshare	doi:10.6084/m9.figshare.5011637	https://doi.org/10.6084/m9.figshare.5011637
recordings	Digitised recordings	Wh_0139	Wh_0139.wav	figshare	doi:10.6084/m9.figshare.5011637	https://doi.org/10.6084/m9.figshare.5011637
recordings	Digitised recordings	Wh_0140	Wh_0140.wav	figshare	doi:10.6084/m9.figshare.5011637	https://doi.org/10.6084/m9.figshare.5011637
recordings	Digitised recordings	Wh_0141	Wh_0141.wav	figshare	doi:10.6084/m9.figshare.5011637	https://doi.org/10.6084/m9.figshare.5011637
recordings	Digitised recordings	Wh_0142	Wh_0142.wav	figshare	doi:10.6084/m9.figshare.5011637	https://doi.org/10.6084/m9.figshare.5011637
recordings	Digitised recordings	Wh_0143	Wh_0143.wav	figshare	doi:10.6084/m9.figshare.5011637	https://doi.org/10.6084/m9.figshare.5011637
recordings	Digitised recordings	Wh_0144	Wh_0144.wav	figshare	doi:10.6084/m9.figshare.5011637	https://doi.org/10.6084/m9.figshare.5011637
recordings	Digitised recordings	Wh_0145	Wh_0145.wav	figshare	doi:10.6084/m9.figshare.5011637	https://doi.org/10.6084/m9.figshare.5011637
recordings	Digitised recordings	Wh_0146	Wh_0146.wav	figshare	doi:10.6084/m9.figshare.5011637	https://doi.org/10.6084/m9.figshare.5011637
recordings	Digitised recordings	Wh_0147	Wh_0147.wav	figshare	doi:10.6084/m9.figshare.5011637	https://doi.org/10.6084/m9.figshare.5011637
recordings	Digitised recordings	Wh_0148	Wh_0148.wav	figshare	doi:10.6084/m9.figshare.5011637	https://doi.org/10.6084/m9.figshare.5011637
recordings	Digitised recordings	Wh_0149	Wh_0149.wav	figshare	doi:10.6084/m9.figshare.5011637	https://doi.org/10.6084/m9.figshare.5011637
recordings	Digitised recordings	Wh_0150	Wh_0150.wav	figshare	doi:10.6084/m9.figshare.5011637	https://doi.org/10.6084/m9.figshare.5011637
recordings	Digitised recordings	Wh_0151	Wh_0151.wav	figshare	doi:10.6084/m9.figshare.5011637	https://doi.org/10.6084/m9.figshare.5011637
recordings	Digitised recordings	Wh_0152	Wh_0152.wav	figshare	doi:10.6084/m9.figshare.5011637	https://doi.org/10.6084/m9.figshare.5011637
recordings	Digitised recordings	Wh_0153	Wh_0153.wav	figshare	doi:10.6084/m9.figshare.5011637	https://doi.org/10.6084/m9.figshare.5011637
recordings	Digitised recordings	Wh_0154	Wh_0154.wav	figshare	doi:10.6084/m9.figshare.5011637	https://doi.org/10.6084/m9.figshare.5011637
recordings	Digitised recordings	Wh_0155	Wh_0155.wav	figshare	doi:10.6084/m9.figshare.5011637	https://doi.org/10.6084/m9.figshare.5011637
recordings	Digitised recordings	Wh_0156	Wh_0156.wav	figshare	doi:10.6084/m9.figshare.5011637	https://doi.org/10.6084/m9.figshare.5011637
recordings	Digitised recordings	Wh_0157	Wh_0157.wav	figshare	doi:10.6084/m9.figshare.5011637	https://doi.org/10.6084/m9.figshare.5011637
recordings	Digitised recordings	Wh_0158	Wh_0158.wav	figshare	doi:10.6084/m9.figshare.5011637	https://doi.org/10.6084/m9.figshare.5011637
recordings	Digitised recordings	Wh_0159	Wh_0159.wav	figshare	doi:10.6084/m9.figshare.5011637	https://doi.org/10.6084/m9.figshare.5011637
recordings	Digitised recordings	Wh_0160	Wh_0160.wav	figshare	doi:10.6084/m9.figshare.5011637	https://doi.org/10.6084/m9.figshare.5011637
recordings	Digitised recordings	Wh_0161	Wh_0161.wav	figshare	doi:10.6084/m9.figshare.5011637	https://doi.org/10.6084/m9.figshare.5011637
recordings	Digitised recordings	Wh_0162	Wh_0162.wav	figshare	doi:10.6084/m9.figshare.5011637	https://doi.org/10.6084/m9.figshare.5011637
recordings	Digitised recordings	Wh_0163	Wh_0163.wav	figshare	doi:10.6084/m9.figshare.5011637	https://doi.org/10.6084/m9.figshare.5011637
recordings	Digitised recordings	Wh_0164	Wh_0164.wav	figshare	doi:10.6084/m9.figshare.5011637	https://doi.org/10.6084/m9.figshare.5011637
recordings	Digitised recordings	Wh_0165	Wh_0165.wav	figshare	doi:10.6084/m9.figshare.5011637	https://doi.org/10.6084/m9.figshare.5011637
recordings	Digitised recordings	Wh_0166	Wh_0166.wav	figshare	doi:10.6084/m9.figshare.5011637	https://doi.org/10.6084/m9.figshare.5011637
recordings	Digitised recordings	Wh_0167	Wh_0167.wav	figshare	doi:10.6084/m9.figshare.5011637	https://doi.org/10.6084/m9.figshare.5011637
recordings	Digitised recordings	Wh_0168	Wh_0168.wav	figshare	doi:10.6084/m9.figshare.5011637	https://doi.org/10.6084/m9.figshare.5011637
recordings	Digitised recordings	Wh_0169	Wh_0169.wav	figshare	doi:10.6084/m9.figshare.5011637	https://doi.org/10.6084/m9.figshare.5011637
recordings	Digitised recordings	Wh_0170	Wh_0170.wav	figshare	doi:10.6084/m9.figshare.5011637	https://doi.org/10.6084/m9.figshare.5011637
recordings	Digitised recordings	Wh_0171	Wh_0171.wav	figshare	doi:10.6084/m9.figshare.5011637	https://doi.org/10.6084/m9.figshare.5011637
recordings	Digitised recordings	Wh_0172	Wh_0172.wav	figshare	doi:10.6084/m9.figshare.5011637	https://doi.org/10.6084/m9.figshare.5011637
recordings	Digitised recordings	Wh_0173	Wh_0173.wav	figshare	doi:10.6084/m9.figshare.5011637	https://doi.org/10.6084/m9.figshare.5011637
recordings	Digitised recordings	Wh_0174	Wh_0174.wav	figshare	doi:10.6084/m9.figshare.5011637	https://doi.org/10.6084/m9.figshare.5011637
recordings	Digitised recordings	Wh_0175	Wh_0175.wav	figshare	doi:10.6084/m9.figshare.5011637	https://doi.org/10.6084/m9.figshare.5011637
recordings	Digitised recordings	Wh_0176	Wh_0176.wav	figshare	doi:10.6084/m9.figshare.5011637	https://doi.org/10.6084/m9.figshare.5011637
recordings	Digitised recordings	Wh_0177	Wh_0177.wav	figshare	doi:10.6084/m9.figshare.5011637	https://doi.org/10.6084/m9.figshare.5011637
recordings	Digitised recordings	Wh_0178	Wh_0178.wav	figshare	doi:10.6084/m9.figshare.5011637	https://doi.org/10.6084/m9.figshare.5011637
recordings	Digitised recordings	Wh_0179	Wh_0179.wav	figshare	doi:10.6084/m9.figshare.5011637	https://doi.org/10.6084/m9.figshare.5011637
recordings	Digitised recordings	Wh_0180	Wh_0180.wav	figshare	doi:10.6084/m9.figshare.5011637	https://doi.org/10.6084/m9.figshare.5011637
recordings	Digitised recordings	Wh_0181	Wh_0181.wav	figshare	doi:10.6084/m9.figshare.5011637	https://doi.org/10.6084/m9.figshare.5011637
recordings	Digitised recordings	Wh_0182	Wh_0182.wav	figshare	doi:10.6084/m9.figshare.5011637	https://doi.org/10.6084/m9.figshare.5011637
recordings	Digitised recordings	Wh_0183	Wh_0183.wav	figshare	doi:10.6084/m9.figshare.5011637	https://doi.org/10.6084/m9.figshare.5011637
recordings	Digitised recordings	Wh_0184	Wh_0184.wav	figshare	doi:10.6084/m9.figshare.5011637	https://doi.org/10.6084/m9.figshare.5011637
recordings	Digitised recordings	Wh_0185	Wh_0185.wav	figshare	doi:10.6084/m9.figshare.5011637	https://doi.org/10.6084/m9.figshare.5011637
recordings	Digitised recordings	Wh_0186	Wh_0186.wav	figshare	doi:10.6084/m9.figshare.5011637	https://doi.org/10.6084/m9.figshare.5011637
recordings	Digitised recordings	Wh_0187	Wh_0187.wav	figshare	doi:10.6084/m9.figshare.5011637	https://doi.org/10.6084/m9.figshare.5011637
recordings	Digitised recordings	Wh_0188	Wh_0188.wav	figshare	doi:10.6084/m9.figshare.5011637	https://doi.org/10.6084/m9.figshare.5011637
recordings	Digitised recordings	Wh_0189	Wh_0189.wav	figshare	doi:10.6084/m9.figshare.5011637	https://doi.org/10.6084/m9.figshare.5011637
recordings	Digitised recordings	Wh_0190	Wh_0190.wav	figshare	doi:10.6084/m9.figshare.5011637	https://doi.org/10.6084/m9.figshare.5011637
recordings	Digitised recordings	Wh_0191	Wh_0191.wav	figshare	doi:10.6084/m9.figshare.5011637	https://doi.org/10.6084/m9.figshare.5011637
recordings	Digitised recordings	Wh_0192	Wh_0192.wav	figshare	doi:10.6084/m9.figshare.5011637	https://doi.org/10.6084/m9.figshare.5011637
recordings	Digitised recordings	Wh_0193	Wh_0193.wav	figshare	doi:10.6084/m9.figshare.5011637	https://doi.org/10.6084/m9.figshare.5011637
recordings	Digitised recordings	Wh_0194	Wh_0194.wav	figshare	doi:10.6084/m9.figshare.5011637	https://doi.org/10.6084/m9.figshare.5011637
recordings	Digitised recordings	Wh_0195	Wh_0195.wav	figshare	doi:10.6084/m9.figshare.5011637	https://doi.org/10.6084/m9.figshare.5011637
recordings	Digitised recordings	Wh_0196	Wh_0196.wav	figshare	doi:10.6084/m9.figshare.5011637	https://doi.org/10.6084/m9.figshare.5011637
recordings	Digitised recordings	Wh_0197	Wh_0197.wav	figshare	doi:10.6084/m9.figshare.5011637	https://doi.org/10.6084/m9.figshare.5011637
recordings	Digitised recordings	Wh_0198	Wh_0198.wav	figshare	doi:10.6084/m9.figshare.5011637	https://doi.org/10.6084/m9.figshare.5011637
recordings	Digitised recordings	Wh_0199	Wh_0199.wav	figshare	doi:10.6084/m9.figshare.5011637	https://doi.org/10.6084/m9.figshare.5011637
recordings	Digitised recordings	Wh_0200	Wh_0200.wav	figshare	doi:10.6084/m9.figshare.5011637	https://doi.org/10.6084/m9.figshare.5011637
recordings	Digitised recordings	Wh_0201	Wh_0201.wav	figshare	doi:10.6084/m9.figshare.5011637	https://doi.org/10.6084/m9.figshare.5011637
recordings	Digitised recordings	Wh_0202	Wh_0202.wav	figshare	doi:10.6084/m9.figshare.5011637	https://doi.org/10.6084/m9.figshare.5011637
recordings	Digitised recordings	Wh_0203	Wh_0203.wav	figshare	doi:10.6084/m9.figshare.5011637	https://doi.org/10.6084/m9.figshare.5011637
recordings	Digitised recordings	Wh_0204	Wh_0204.wav	figshare	doi:10.6084/m9.figshare.5011637	https://doi.org/10.6084/m9.figshare.5011637
recordings	Digitised recordings	Wh_0205	Wh_0205.wav	figshare	doi:10.6084/m9.figshare.5011637	https://doi.org/10.6084/m9.figshare.5011637
recordings	Digitised recordings	Wh_0206	Wh_0206.wav	figshare	doi:10.6084/m9.figshare.5011637	https://doi.org/10.6084/m9.figshare.5011637
recordings	Digitised recordings	Wh_0207	Wh_0207.wav	figshare	doi:10.6084/m9.figshare.5011637	https://doi.org/10.6084/m9.figshare.5011637
recordings	Digitised recordings	Wh_0208	Wh_0208.wav	figshare	doi:10.6084/m9.figshare.5011637	https://doi.org/10.6084/m9.figshare.5011637
recordings	Digitised recordings	Wh_0209	Wh_0209.wav	figshare	doi:10.6084/m9.figshare.5011637	https://doi.org/10.6084/m9.figshare.5011637
recordings	Digitised recordings	Wh_0210	Wh_0210.wav	figshare	doi:10.6084/m9.figshare.5011637	https://doi.org/10.6084/m9.figshare.5011637
recordings	Digitised recordings	Wh_0211	Wh_0211.wav	figshare	doi:10.6084/m9.figshare.5011637	https://doi.org/10.6084/m9.figshare.5011637
recordings	Digitised recordings	Wh_0212	Wh_0212.wav	figshare	doi:10.6084/m9.figshare.5011637	https://doi.org/10.6084/m9.figshare.5011637
recordings	Digitised recordings	Wh_0213	Wh_0213.wav	figshare	doi:10.6084/m9.figshare.5011637	https://doi.org/10.6084/m9.figshare.5011637
recordings	Digitised recordings	Wh_0214	Wh_0214.wav	figshare	doi:10.6084/m9.figshare.5011637	https://doi.org/10.6084/m9.figshare.5011637
recordings	Digitised recordings	Wh_0215	Wh_0215.wav	figshare	doi:10.6084/m9.figshare.5011637	https://doi.org/10.6084/m9.figshare.5011637
recordings	Digitised recordings	Wh_0216	Wh_0216.wav	figshare	doi:10.6084/m9.figshare.5011637	https://doi.org/10.6084/m9.figshare.5011637
recordings	Digitised recordings	Wh_0217	Wh_0217.wav	figshare	doi:10.6084/m9.figshare.5011637	https://doi.org/10.6084/m9.figshare.5011637
recordings	Digitised recordings	Wh_0218	Wh_0218.wav	figshare	doi:10.6084/m9.figshare.5011637	https://doi.org/10.6084/m9.figshare.5011637
recordings	Digitised recordings	Wh_0219	Wh_0219.wav	figshare	doi:10.6084/m9.figshare.5011637	https://doi.org/10.6084/m9.figshare.5011637
recordings	Digitised recordings	Wh_0220	Wh_0220.wav	figshare	doi:10.6084/m9.figshare.5011637	https://doi.org/10.6084/m9.figshare.5011637
recordings	Digitised recordings	Wh_0221	Wh_0221.wav	figshare	doi:10.6084/m9.figshare.5011637	https://doi.org/10.6084/m9.figshare.5011637
recordings	Digitised recordings	Wh_0222	Wh_0222.wav	figshare	doi:10.6084/m9.figshare.5011637	https://doi.org/10.6084/m9.figshare.5011637
recordings	Digitised recordings	Wh_0223	Wh_0223.wav	figshare	doi:10.6084/m9.figshare.5011637	https://doi.org/10.6084/m9.figshare.5011637
recordings	Digitised recordings	Wh_0224	Wh_0224.wav	figshare	doi:10.6084/m9.figshare.5011637	https://doi.org/10.6084/m9.figshare.5011637
recordings	Digitised recordings	Wh_0225	Wh_0225.wav	figshare	doi:10.6084/m9.figshare.5011637	https://doi.org/10.6084/m9.figshare.5011637
recordings	Digitised recordings	Wh_0226	Wh_0226.wav	figshare	doi:10.6084/m9.figshare.5011637	https://doi.org/10.6084/m9.figshare.5011637
recordings	Digitised recordings	Wh_0227	Wh_0227.wav	figshare	doi:10.6084/m9.figshare.5011637	https://doi.org/10.6084/m9.figshare.5011637
recordings	Digitised recordings	Wh_0228	Wh_0228.wav	figshare	doi:10.6084/m9.figshare.5011637	https://doi.org/10.6084/m9.figshare.5011637
recordings	Digitised recordings	Wh_0229	Wh_0229.wav	figshare	doi:10.6084/m9.figshare.5011637	https://doi.org/10.6084/m9.figshare.5011637
recordings	Digitised recordings	Wh_0230	Wh_0230.wav	figshare	doi:10.6084/m9.figshare.5011637	https://doi.org/10.6084/m9.figshare.5011637
recordings	Digitised recordings	Wh_0231	Wh_0231.wav	figshare	doi:10.6084/m9.figshare.5011637	https://doi.org/10.6084/m9.figshare.5011637
recordings	Digitised recordings	Wh_0232	Wh_0232.wav	figshare	doi:10.6084/m9.figshare.5011637	https://doi.org/10.6084/m9.figshare.5011637
recordings	Digitised recordings	Wh_0233	Wh_0233.wav	figshare	doi:10.6084/m9.figshare.5011637	https://doi.org/10.6084/m9.figshare.5011637
recordings	Digitised recordings	Wh_0234	Wh_0234.wav	figshare	doi:10.6084/m9.figshare.5011637	https://doi.org/10.6084/m9.figshare.5011637
recordings	Digitised recordings	Wh_0235	Wh_0235.wav	figshare	doi:10.6084/m9.figshare.5011637	https://doi.org/10.6084/m9.figshare.5011637
recordings	Digitised recordings	Wh_0236	Wh_0236.wav	figshare	doi:10.6084/m9.figshare.5011637	https://doi.org/10.6084/m9.figshare.5011637
recordings	Digitised recordings	Wh_0237	Wh_0237.wav	figshare	doi:10.6084/m9.figshare.5011637	https://doi.org/10.6084/m9.figshare.5011637
recordings	Digitised recordings	Wh_0238	Wh_0238.wav	figshare	doi:10.6084/m9.figshare.5011637	https://doi.org/10.6084/m9.figshare.5011637
recordings	Digitised recordings	Wh_0239	Wh_0239.wav	figshare	doi:10.6084/m9.figshare.5011637	https://doi.org/10.6084/m9.figshare.5011637
recordings	Digitised recordings	Wh_0240	Wh_0240.wav	figshare	doi:10.6084/m9.figshare.5011637	https://doi.org/10.6084/m9.figshare.5011637
recordings	Digitised recordings	Wh_0241	Wh_0241.wav	figshare	doi:10.6084/m9.figshare.5011637	https://doi.org/10.6084/m9.figshare.5011637
recordings	Digitised recordings	Wh_0242	Wh_0242.wav	figshare	doi:10.6084/m9.figshare.5011637	https://doi.org/10.6084/m9.figshare.5011637
recordings	Digitised recordings	Wh_0243	Wh_0243.wav	figshare	doi:10.6084/m9.figshare.5011637	https://doi.org/10.6084/m9.figshare.5011637
recordings	Digitised recordings	Wh_0244	Wh_0244.wav	figshare	doi:10.6084/m9.figshare.5011637	https://doi.org/10.6084/m9.figshare.5011637
recordings	Digitised recordings	Wh_0245	Wh_0245.wav	figshare	doi:10.6084/m9.figshare.5011637	https://doi.org/10.6084/m9.figshare.5011637
recordings	Digitised recordings	Wh_0246	Wh_0246.wav	figshare	doi:10.6084/m9.figshare.5011637	https://doi.org/10.6084/m9.figshare.5011637
recordings	Digitised recordings	Wh_0247	Wh_0247.wav	figshare	doi:10.6084/m9.figshare.5011637	https://doi.org/10.6084/m9.figshare.5011637
recordings	Digitised recordings	Wh_0248	Wh_0248.wav	figshare	doi:10.6084/m9.figshare.5011637	https://doi.org/10.6084/m9.figshare.5011637
recordings	Digitised recordings	Wh_0249	Wh_0249.wav	figshare	doi:10.6084/m9.figshare.5011637	https://doi.org/10.6084/m9.figshare.5011637
recordings	Digitised recordings	Wh_0250	Wh_0250.wav	figshare	doi:10.6084/m9.figshare.5011637	https://doi.org/10.6084/m9.figshare.5011637
recordings	Digitised recordings	Wh_0251	Wh_0251.wav	figshare	doi:10.6084/m9.figshare.5011637	https://doi.org/10.6084/m9.figshare.5011637
recordings	Digitised recordings	Wh_0252	Wh_0252.wav	figshare	doi:10.6084/m9.figshare.5011637	https://doi.org/10.6084/m9.figshare.5011637
recordings	Digitised recordings	Wh_0253	Wh_0253.wav	figshare	doi:10.6084/m9.figshare.5011637	https://doi.org/10.6084/m9.figshare.5011637
recordings	Digitised recordings	Wh_0254	Wh_0254.wav	figshare	doi:10.6084/m9.figshare.5011637	https://doi.org/10.6084/m9.figshare.5011637
recordings	Digitised recordings	Wh_0255	Wh_0255.wav	figshare	doi:10.6084/m9.figshare.5011637	https://doi.org/10.6084/m9.figshare.5011637
recordings	Digitised recordings	Wh_0256	Wh_0256.wav	figshare	doi:10.6084/m9.figshare.5011637	https://doi.org/10.6084/m9.figshare.5011637
recordings	Digitised recordings	Wh_0257	Wh_0257.wav	figshare	doi:10.6084/m9.figshare.5011637	https://doi.org/10.6084/m9.figshare.5011637
recordings	Digitised recordings	Wh_0258	Wh_0258.wav	figshare	doi:10.6084/m9.figshare.5011637	https://doi.org/10.6084/m9.figshare.5011637
recordings	Digitised recordings	Wh_0259	Wh_0259.wav	figshare	doi:10.6084/m9.figshare.5011637	https://doi.org/10.6084/m9.figshare.5011637
recordings	Digitised recordings	Wh_0260	Wh_0260.wav	figshare	doi:10.6084/m9.figshare.5011637	https://doi.org/10.6084/m9.figshare.5011637
recordings	Digitised recordings	Wh_0261	Wh_0261.wav	figshare	doi:10.6084/m9.figshare.5011637	https://doi.org/10.6084/m9.figshare.5011637
recordings	Digitised recordings	Wh_0262	Wh_0262.wav	figshare	doi:10.6084/m9.figshare.5011637	https://doi.org/10.6084/m9.figshare.5011637
recordings	Digitised recordings	Wh_0263	Wh_0263.wav	figshare	doi:10.6084/m9.figshare.5011637	https://doi.org/10.6084/m9.figshare.5011637
recordings	Digitised recordings	Wh_0264	Wh_0264.wav	figshare	doi:10.6084/m9.figshare.5011637	https://doi.org/10.6084/m9.figshare.5011637
recordings	Digitised recordings	Wh_0265	Wh_0265.wav	figshare	doi:10.6084/m9.figshare.5011637	https://doi.org/10.6084/m9.figshare.5011637
recordings	Digitised recordings	Wh_0266	Wh_0266.wav	figshare	doi:10.6084/m9.figshare.5011637	https://doi.org/10.6084/m9.figshare.5011637
recordings	Digitised recordings	Wh_0267	Wh_0267.wav	figshare	doi:10.6084/m9.figshare.5011637	https://doi.org/10.6084/m9.figshare.5011637
recordings	Digitised recordings	Wh_0268	Wh_0268.wav	figshare	doi:10.6084/m9.figshare.5011637	https://doi.org/10.6084/m9.figshare.5011637
recordings	Digitised recordings	Wh_0269	Wh_0269.wav	figshare	doi:10.6084/m9.figshare.5011637	https://doi.org/10.6084/m9.figshare.5011637
recordings	Digitised recordings	Wh_0270	Wh_0270.wav	figshare	doi:10.6084/m9.figshare.5011637	https://doi.org/10.6084/m9.figshare.5011637
recordings	Digitised recordings	Wh_0271	Wh_0271.wav	figshare	doi:10.6084/m9.figshare.5011637	https://doi.org/10.6084/m9.figshare.5011637
recordings	Digitised recordings	Wh_0272	Wh_0272.wav	figshare	doi:10.6084/m9.figshare.5011637	https://doi.org/10.6084/m9.figshare.5011637
recordings	Digitised recordings	Wh_0273	Wh_0273.wav	figshare	doi:10.6084/m9.figshare.5011637	https://doi.org/10.6084/m9.figshare.5011637
recordings	Digitised recordings	Wh_0274	Wh_0274.wav	figshare	doi:10.6084/m9.figshare.5011637	https://doi.org/10.6084/m9.figshare.5011637
recordings	Digitised recordings	Wh_0275	Wh_0275.wav	figshare	doi:10.6084/m9.figshare.5011637	https://doi.org/10.6084/m9.figshare.5011637
recordings	Digitised recordings	Wh_0276	Wh_0276.wav	figshare	doi:10.6084/m9.figshare.5011637	https://doi.org/10.6084/m9.figshare.5011637
recordings	Digitised recordings	Wh_0277	Wh_0277.wav	figshare	doi:10.6084/m9.figshare.5011637	https://doi.org/10.6084/m9.figshare.5011637
recordings	Digitised recordings	Wh_0278	Wh_0278.wav	figshare	doi:10.6084/m9.figshare.5011637	https://doi.org/10.6084/m9.figshare.5011637
recordings	Digitised recordings	Wh_0279	Wh_0279.wav	figshare	doi:10.6084/m9.figshare.5011637	https://doi.org/10.6084/m9.figshare.5011637
recordings	Digitised recordings	Wh_0280	Wh_0280.wav	figshare	doi:10.6084/m9.figshare.5011637	https://doi.org/10.6084/m9.figshare.5011637
recordings	Digitised recordings	Wh_0281	Wh_0281.wav	figshare	doi:10.6084/m9.figshare.5011637	https://doi.org/10.6084/m9.figshare.5011637
recordings	Digitised recordings	Wh_0282	Wh_0282.wav	figshare	doi:10.6084/m9.figshare.5011637	https://doi.org/10.6084/m9.figshare.5011637
recordings	Digitised recordings	Wh_0283	Wh_0283.wav	figshare	doi:10.6084/m9.figshare.5011637	https://doi.org/10.6084/m9.figshare.5011637
recordings	Digitised recordings	Wh_0284	Wh_0284.wav	figshare	doi:10.6084/m9.figshare.5011637	https://doi.org/10.6084/m9.figshare.5011637
recordings	Digitised recordings	Wh_0285	Wh_0285.wav	figshare	doi:10.6084/m9.figshare.5011637	https://doi.org/10.6084/m9.figshare.5011637
recordings	Digitised recordings	Wh_0286	Wh_0286.wav	figshare	doi:10.6084/m9.figshare.5011637	https://doi.org/10.6084/m9.figshare.5011637
recordings	Digitised recordings	Wh_0287	Wh_0287.wav	figshare	doi:10.6084/m9.figshare.5011637	https://doi.org/10.6084/m9.figshare.5011637
recordings	Digitised recordings	Wh_0288	Wh_0288.wav	figshare	doi:10.6084/m9.figshare.5011637	https://doi.org/10.6084/m9.figshare.5011637
recordings	Digitised recordings	Wh_0289	Wh_0289.wav	figshare	doi:10.6084/m9.figshare.5011637	https://doi.org/10.6084/m9.figshare.5011637
recordings	Digitised recordings	Wh_0290	Wh_0290.wav	figshare	doi:10.6084/m9.figshare.5011637	https://doi.org/10.6084/m9.figshare.5011637
recordings	Digitised recordings	Wh_0291	Wh_0291.wav	figshare	doi:10.6084/m9.figshare.5011637	https://doi.org/10.6084/m9.figshare.5011637
recordings	Digitised recordings	Wh_0292	Wh_0292.wav	figshare	doi:10.6084/m9.figshare.5011637	https://doi.org/10.6084/m9.figshare.5011637
recordings	Digitised recordings	Wh_0293	Wh_0293.wav	figshare	doi:10.6084/m9.figshare.5011637	https://doi.org/10.6084/m9.figshare.5011637
recordings	Digitised recordings	Wh_0294	Wh_0294.wav	figshare	doi:10.6084/m9.figshare.5011637	https://doi.org/10.6084/m9.figshare.5011637
recordings	Digitised recordings	Wh_0295	Wh_0295.wav	figshare	doi:10.6084/m9.figshare.5011637	https://doi.org/10.6084/m9.figshare.5011637
recordings	Digitised recordings	Wh_0296	Wh_0296.wav	figshare	doi:10.6084/m9.figshare.5011637	https://doi.org/10.6084/m9.figshare.5011637
recordings	Digitised recordings	Wh_0297	Wh_0297.wav	figshare	doi:10.6084/m9.figshare.5011637	https://doi.org/10.6084/m9.figshare.5011637
recordings	Digitised recordings	Wh_0298	Wh_0298.wav	figshare	doi:10.6084/m9.figshare.5011637	https://doi.org/10.6084/m9.figshare.5011637
recordings	Digitised recordings	Wh_0299	Wh_0299.wav	figshare	doi:10.6084/m9.figshare.5011637	https://doi.org/10.6084/m9.figshare.5011637
recordings	Digitised recordings	Wh_0300	Wh_0300.wav	figshare	doi:10.6084/m9.figshare.5011637	https://doi.org/10.6084/m9.figshare.5011637
recordings	Digitised recordings	Wh_0301	Wh_0301.wav	figshare	doi:10.6084/m9.figshare.5011637	https://doi.org/10.6084/m9.figshare.5011637
recordings	Digitised recordings	Wh_0302	Wh_0302.wav	figshare	doi:10.6084/m9.figshare.5011637	https://doi.org/10.6084/m9.figshare.5011637
recordings	Digitised recordings	Wh_0303	Wh_0303.wav	figshare	doi:10.6084/m9.figshare.5011637	https://doi.org/10.6084/m9.figshare.5011637
recordings	Digitised recordings	Wh_0304	Wh_0304.wav	figshare	doi:10.6084/m9.figshare.5011637	https://doi.org/10.6084/m9.figshare.5011637
recordings	Digitised recordings	Wh_0305	Wh_0305.wav	figshare	doi:10.6084/m9.figshare.5011637	https://doi.org/10.6084/m9.figshare.5011637
recordings	Digitised recordings	Wh_0306	Wh_0306.wav	figshare	doi:10.6084/m9.figshare.5011637	https://doi.org/10.6084/m9.figshare.5011637
recordings	Digitised recordings	Wh_0307	Wh_0307.wav	figshare	doi:10.6084/m9.figshare.5011637	https://doi.org/10.6084/m9.figshare.5011637
recordings	Digitised recordings	Wh_0308	Wh_0308.wav	figshare	doi:10.6084/m9.figshare.5011637	https://doi.org/10.6084/m9.figshare.5011637
recordings	Digitised recordings	Wh_0309	Wh_0309.wav	figshare	doi:10.6084/m9.figshare.5011637	https://doi.org/10.6084/m9.figshare.5011637
recordings	Digitised recordings	Wh_0310	Wh_0310.wav	figshare	doi:10.6084/m9.figshare.5011637	https://doi.org/10.6084/m9.figshare.5011637
recordings	Digitised recordings	Wh_0311	Wh_0311.wav	figshare	doi:10.6084/m9.figshare.5011637	https://doi.org/10.6084/m9.figshare.5011637
recordings	Digitised recordings	Wh_0312	Wh_0312.wav	figshare	doi:10.6084/m9.figshare.5011637	https://doi.org/10.6084/m9.figshare.5011637
recordings	Digitised recordings	Wh_0313	Wh_0313.wav	figshare	doi:10.6084/m9.figshare.5011637	https://doi.org/10.6084/m9.figshare.5011637
recordings	Digitised recordings	Wh_0314	Wh_0314.wav	figshare	doi:10.6084/m9.figshare.5011637	https://doi.org/10.6084/m9.figshare.5011637
recordings	Digitised recordings	Wh_0315	Wh_0315.wav	figshare	doi:10.6084/m9.figshare.5011637	https://doi.org/10.6084/m9.figshare.5011637
recordings	Digitised recordings	Wh_0316	Wh_0316.wav	figshare	doi:10.6084/m9.figshare.5011637	https://doi.org/10.6084/m9.figshare.5011637
recordings	Digitised recordings	Wh_0317	Wh_0317.wav	figshare	doi:10.6084/m9.figshare.5011637	https://doi.org/10.6084/m9.figshare.5011637
recordings	Digitised recordings	Wh_0318	Wh_0318.wav	figshare	doi:10.6084/m9.figshare.5011637	https://doi.org/10.6084/m9.figshare.5011637
recordings	Digitised recordings	Wh_0319	Wh_0319.wav	figshare	doi:10.6084/m9.figshare.5011637	https://doi.org/10.6084/m9.figshare.5011637
recordings	Digitised recordings	Wh_0320	Wh_0320.wav	figshare	doi:10.6084/m9.figshare.5011637	https://doi.org/10.6084/m9.figshare.5011637
recordings	Digitised recordings	Wh_0321	Wh_0321.wav	figshare	doi:10.6084/m9.figshare.5011637	https://doi.org/10.6084/m9.figshare.5011637
recordings	Digitised recordings	Wh_0322	Wh_0322.wav	figshare	doi:10.6084/m9.figshare.5011637	https://doi.org/10.6084/m9.figshare.5011637
recordings	Digitised recordings	Wh_0323	Wh_0323.wav	figshare	doi:10.6084/m9.figshare.5011637	https://doi.org/10.6084/m9.figshare.5011637
recordings	Digitised recordings	Wh_0324	Wh_0324.wav	figshare	doi:10.6084/m9.figshare.5011637	https://doi.org/10.6084/m9.figshare.5011637
recordings	Digitised recordings	Wh_0325	Wh_0325.wav	figshare	doi:10.6084/m9.figshare.5011637	https://doi.org/10.6084/m9.figshare.5011637
recordings	Digitised recordings	Wh_0326	Wh_0326.wav	figshare	doi:10.6084/m9.figshare.5011637	https://doi.org/10.6084/m9.figshare.5011637
recordings	Digitised recordings	Wh_0327	Wh_0327.wav	figshare	doi:10.6084/m9.figshare.5011637	https://doi.org/10.6084/m9.figshare.5011637
recordings	Digitised recordings	Wh_0328	Wh_0328.wav	figshare	doi:10.6084/m9.figshare.5011637	https://doi.org/10.6084/m9.figshare.5011637
recordings	Digitised recordings	Wh_0329	Wh_0329.wav	figshare	doi:10.6084/m9.figshare.5011637	https://doi.org/10.6084/m9.figshare.5011637
recordings	Digitised recordings	Wh_0330	Wh_0330.wav	figshare	doi:10.6084/m9.figshare.5011637	https://doi.org/10.6084/m9.figshare.5011637
recordings	Digitised recordings	Wh_0331	Wh_0331.wav	figshare	doi:10.6084/m9.figshare.5011637	https://doi.org/10.6084/m9.figshare.5011637
recordings	Digitised recordings	Wh_0332	Wh_0332.wav	figshare	doi:10.6084/m9.figshare.5011637	https://doi.org/10.6084/m9.figshare.5011637
recordings	Digitised recordings	Wh_0333	Wh_0333.wav	figshare	doi:10.6084/m9.figshare.5011637	https://doi.org/10.6084/m9.figshare.5011637
recordings	Digitised recordings	Wh_0334	Wh_0334.wav	figshare	doi:10.6084/m9.figshare.5011637	https://doi.org/10.6084/m9.figshare.5011637
recordings	Digitised recordings	Wh_0335	Wh_0335.wav	figshare	doi:10.6084/m9.figshare.5011637	https://doi.org/10.6084/m9.figshare.5011637
recordings	Digitised recordings	Wh_0336	Wh_0336.wav	figshare	doi:10.6084/m9.figshare.5011637	https://doi.org/10.6084/m9.figshare.5011637
